# Supplementary material for: A Highly Sensitive, Low Creep Hydrogel Sensor for Plant Growth Monitoring
Source: Sensors (Basel). 2024 Sep 25;24(19):6197. doi: 10.3390/s24196197 (PMC11478791; doi:10.3390/s24196197)
Supplement: Supplementary file 1 [file sensors-24-06197-s001.zip]

Archive with 1 entries (1 files):
- sensors-3151182-supplementary.pdf
